# Supplementary material for: Malignant Local Seeding in Procedure Tracts of Pleural Mesothelioma: Incidence and Novel Risk Factors in 308 Patients
Source: Cancers (Basel). 2025 Aug 26;17(17):2786. doi: 10.3390/cancers17172786 (PMC12427522; doi:10.3390/cancers17172786)
Supplement: Supplementary file 1 [file cancers-17-02786-s001.zip]

Archive with 1 entries (1 files):
- cancers-3821102-supplementary.pdf
